# Supplementary material for: Diagnosis and clinical management of hepatosplenic schistosomiasis: A scoping review of the literature
Source: PLoS Negl Trop Dis. 2021 Mar 25;15(3):e0009191. doi: 10.1371/journal.pntd.0009191 (PMC7993612; doi:10.1371/journal.pntd.0009191)
Supplement: S2 File — (XLSX) [file pntd.0009191.s002.xlsx]

## Sheet: INCLUDED PAPERS
Firts author	Reference	Full text (F) /Abstract (A)	Year	Country	Study design	N HSS Pts	PPF grading	Grading (other)	Patients characteristics	Diagnostic (D) /Therapy (T)	Follow-up (average)	Diagnostic technique (Diagnostic studies)	Measured outcome (Diagnostic studies)	Summary of results (Diagnostic studies)	Intervention #1 (Treatment studies)	Intervention #2 (Treatment studies)	Intervention #Other (Treatment studies)	Measured outcome (Treatment studies)	Summary of results (Treatment studies studies)	Notes/comments/discussion
F. A. Ezzat	Selective shunt versus nonshunt surgery for management of both schistosomal and nonschistosomal variceal bleeders. Ann Surg 1990; 212(1): 97-108.	F	1990	Egypt	Non-randomized trial?	66	No	Child	With medium/large varices with bleeding in the previous month; no encephalopathy;)	T	6 years				DSRS (50)	EGDS (16)		Clinical parameters and mortality	Mortality <30gg 3% after both treatment; variceal rebleeding (10% DSRS vs 19% EGDS), portal encephalopathy (10% DSRS vs 6% EGDS), and survival at 9 years (90% DSRS vs 75% EGDS) were not significantly different between groups.	They conclude that in HSS better performing DSRS than EGDS; if the latter is done they suggest associating sclerotherapy if they re-bleed. If performed the former, the risk is of thrombosis (followed by rebleeding) which can be surgically on the shunt of with gastroesophageal devascularization.
A. A. Salam	Selective shunt in schistosomiasis in Egypt. Am J Surg 1990; 160(1): 90-2.	F	1990	Egypt	Cohort	170	No	Child	With bleeding in the 4-6 previous weeks	T	6 years				DSRS			Clinical parameters and mortality	Operative mortality 2%; shunt occlusion (6%), variceal bleeding (4%, mostly in patients with shunt occlusion), hepatic encephalopathy (6%), survival at 5 years (92%). Portal flow good-very good in 94% of cases at 5-10 years	Mortality lower than in the cohort with cirrhosis or than in those with mized HSS and cirrhosis
P. Sakai	Sclerotherapy of bleeding esophageal varices in schistosomiasis. Comparative study in patients with and without previous surgery for portal hypertension. Endoscopy 1990; 22(1): 5-7.	F	1990	Brazil	Case-control	89	No	-	With previous bleeding; 73 with previous surgery (85% with and 15% without splenectomy) and 16 never operated	T	Duration of scletortherapy sessions				Sclerotherapy (sessions at 1-3 weeks intervals till eradication) in patinets with no previous surgery (16)	Sclerotherapy (see #1) in patients with previous surgical intervention (72)		Rebleeding	Rebleeding at any time from the start of sclerotherapy session occurred in more patients in #1 (69%) compared to #2 (37%) and was more severe. #1 required less sessions than #2 (5 vs 8). Lack of bleeding control (=need for reintervention or death) occurred in 3% of #1 vs 27% of #2
F. Cordeiro	Variceal sclerosis in schistosomotic patients: a 5-year follow-up study. Gastrointest Endosc 1990; 36(5): 475-8.	F	1990	Brazil	Open non-randomized trial	50	No	Child	Previously treated with splenectomy or splenectomy + ligation of oesophageal varices, and still having medium/large varices	T	5 years				Sclerotherapy -min 4 sessions at 3 weeks intervals (32)	No intervention (18)		Rebleeding and mortality	Rebleeding 28.1% (n=9) in treatment group vs 44.5% (n=8) in control group (p=0.375); 3.1% (n=1) died due to rupture of varices in the treatment group vs 27.7% (n=5) in the controlgroup (p=0.017). Incidence of rebleeding increases with time	Incidence of rebleeding increases from year to year and it is always higher in controls than in patients who underwent sclerotherapy.
K. M. Abu-Elmagd	Should both schistosomal and nonschistosomal variceal bleeders be disconnected? World J Surg 1991; 15(3): 389-97	F	1991	Egypt	Non-randomized trial	70	No	Child		T	2 years				DSRS (44)	DSRS with splenopancreatic disconnection (26)		Clinical parameters and mortality	Survival (95% vs 96%) same in the two groups; pancreatitis was more common in the DSRS-SPD group (11.5% vs 4.5%)
M. F. Abdel-Wahab	Grading of hepatic schistosomiasis by the use of ultrasonography. Am J Trop Med Hyg 1992; 46(4): 403-8.	F	1992	Egypt	Diagnostic accuracy	43	Width of portal branches	-		D	-	Ultrasonography	Correlation between PPF grade, varices grade, and previous bleeding	History of hematemesis and grade of EV associated with grade of PPF
J. Richter	Sonographic organometry in Brazilian and Sudanese patients with hepatosplenic schistosomiasis mansoni and its relation to the risk of bleeding from oesophageal varices. Acta Trop 1992; 51(3-4): 281-90.	F	1992	Brazil and Sudan	Case-control	59	3 grades based on assessment of PFF	-		D	-	Ultrasonography	Correlation betwee PPF grade, PV diameter, SV diameter, spleen size, and presence of varices and variceal bleeding	History of UGB associated with PV/height ratio and SV/height ratio; SV/height associated with presence of EV						Importance of standardization (by patient's height) otherwise the parameter is no more a predictor
J. Richter	Hepatosplenic schistosomiasis: comparison of sonographic findings in Brazilian and Sudanese patients--correlation of sonographic findings with clinical symptoms. Radiology 1992; 184(3): 711-6.	F	1992	Brazil and Sudan	Case-control	59	3 grades based on assessment of PFF	-		D	-	Ultrasonography	Correlation betwee PPF grade, PV diameter, SV diameter, spleen size, and presence of varices and variceal bleeding	Grade of PPF (2 and 3) associated with presences of EV and history of UGB
F. Cordeiro	[Sclerotherapy of esophageal varices in schistosomiasis patients]. Mem Inst Oswaldo Cruz 1992; 87 Suppl 4: 353-5.	F	1992	Brazil	Non-randomized trial	50	No	Child	With previous bleeding; some had previous splenectomy	T	5 years				Variceal sclerotherapy (32; of whom 25 had previous splenectomy)	No intervention (18; of whom 15 had previous splenectomy)		Rebleeding and mortality	Rebleeding = 28% sclerotherapy group vs 44% control group; Overall mortality 12% vs 33% (sclerotherapy group vs no ntervention); mortality due to bleeding 3% vs 27% respectively
M. F. Abdel-Wahab	Ultrasonographic prediction of esophageal varices in Schistosomiasis mansoni. Am J Gastroenterol 1993; 88(4): 560-3.	F	1993	Egypt	Cohort	43	3 grades based on width of portal branches	-		D	-	Ultrasonography	Correlation between peripheral portal brances wall width, PV diameter, splenomagaly, collaterals on US (and combined score), and variceal grading on endoscopy	Score <4: no varices or <F2; Score 5-9: varices F3-F4 and more frequently history of bleeding; Single parameters correlate with varices grade; Score Score >= 5 has 91%sensitivity and 95% specificity for presence of >=F2 varices .
A.L. Domingues	An ultrasonographic study of liver fibrosis in patients infected with Schistosoma mansoni in north-east Brazil. Trans R Soc Trop Med Hyg 1993; 87(5): 555-8.	F	1993	Brazil	Cohort	105	3 grades based on assessment of PFF	-		D	-	Ultrasonography	Correlation between PPF grade, variceal grade, and bleeding	Grade of PPF (2 and 3) and history of UGB associated with presence and increasing grade of EV.In PPF grade 2-3 there are varices of all sizes; bleeding is less frequent (25%) in F1 varices compared to F2 (40%) and F3 (70%)
H. el Tourabi	Propranolol reduces mortality in patients with portal hypertension secondary to schistosomiasis. Ann Trop Med parasitol 1994; 88(5): 493-500	F	1994	Sudan	Double-blind trial	82	No	-	With varices and history of recent bleeding	T	2 years				Propranolol 80 or 160 mg SID (42)	Placebo (40)		Time to first rebleeding and time to death (clinical follow-up every 3 months and endoscopy at 12 and 24 months )	Incidence of rebleeding and death significantly higher in placebo compared to treatment group (20% vs 2% and 18% vs 7% respectively); median time to rebleeding was also shorter in the placebo group (539 days in interv e 252 days in ctr).	In the treatment group PV diameter has INVERSE correlation with risk of bleeding
S. Raia	Portal hypertension in schistosomiasis: a long-term follow-up of a randomized trial comparing three types of surgery. Hepatology 1994; 20(2): 398-403.	F	1994	Brazil	Randomized trial	94	No	-	With bleeding between 15 days and 6 months before	T	7 years				DSRS (30)	EGDS (32)	PSRS (32)	Clinical parameters and mortality	UGB 21% in #1, 22% in #2 and 28% in #3 (mean time 32-38 months); bleeding oesophageal varices more common in #2 and #3 than in #1; most lethal in #3); hepatic encephalopathy 0% in #2 compared to #1 (15%, average 11 months after intervention); and #3 (30%, average 30 months after intervention); hemolysis 52% in #1, 0% in #2, 30% in #3; mortality at 10 years 15% in #1, 7% in #2, 43% in #3	proxima splenorenal shunt not to be done due to the high rate of encephalopathy. Considering mortality, EGDS seems beeter than shunt interventions.
I. A. Eltoum	Predictors of upper gastrointestinal bleeding in patients with schistosomal periportal fibrosis. Br J Surg 1994; 81(7): 996-9.	F	1994	Sudan	Case-control	257	3 grades not better specified	-	84 cases = with bleeding history; 173 ontrols= no history of bleeding	D	-	Ultrasonography	Correlation between US and endoscopic parameters and bleeding	Grade of PPF (>1), SV (but not PV), spleen diameter and grade of EV associated with history of UGB
I. Mostafa	Endoscopic control of gastric variceal bleeding with butyl cyanoacrylate in patients with schistosomiasis. J Egypt Soc Parasitol 1997; 27(2): 405-10.	F	1997	Egypt	Cohort	100	No	Child	With bleeding from grastric varices (80% of the fundus 20% of the lesser curvature)	T	-				N-butyl-cyanoacrilate 5% in lipidol 1:1			Stop of bleeding in 24h and variceal obliteration	Rebleeding <24h from intervention in 12.5% of pts with fundic varices, controlled with further injection (success rate 95%; in other cases surgery was needed). In 22 pts reinjection was needed to achieve obliteration (mean 1.27 sessions). Death due to pulmonary embolism in 1 (1.15%)
G. d. J. Lopes Filho	Late clinical, biochemical, endoscopic and electroencephalographic evaluation of patients with schistosomal portal hypertension treated with distal splenorenal shunt. Int Surg 1998; 83(1): 42-7.	A	1998	Brazil	Cohort	13	Not indicated in the anstract	-	DRSR performed a minimum of 5 years before	T	>5 years (mean duration not specified in the abstract				DSRS			Clinical parameters	No episodes of UGB; oesophageal varices disappeared in 46% and gastric varices in 92%, oesophageal improved in about 50%; 1 pt (8%) had hepatic encephalopathy; 100% regression iof splenomegaly and reported “improvement” in haematological values.
E. S. Siqueira	Band ligation or sclerotherapy as endoscopic treatment for oesophageal varices in schistosomotic patients: results of a randomized study. HPB Surg 1998; 11(1): 27-32.	F	1998	Brazil	Randomized trial	40	No	-	With medium or large sized varices	T	6 months				Sclerotherapy - sessions every 10-20 days (20)	Band ligation - sessions every 10-20 days (20)		Variceal obliteration and mortality	90% efficacy in #1 (varices eradication in 2-7 sessions, mean 3.7) with 1 patient having re-bleeding after eradication (after 6 months); vs 100% efficacy in #2 (varices eradication in 1-5 sessions; mean 3). Mortality 5%, only in #1
J. Richter	Sonographic prediction of variceal bleeding in patients with liver fibrosis due to Schistosoma mansoni. Trop Med Int Health 1998; 3(9): 728-35.	F	1998	Brazil	Cross-sectional and cohort	50 (cross-sectional) and 27 (cohort)	3 grades based on assessment of PFF	-		D	28 months	Ultrasonography	Correlation between SMS score, past bleeding and bleeding over time	S. mansoni score (SMS) (PPF grade, PV/height ratio) associated with history of UGB, EV grade, risk of re-bleeding. 1) Linear correlation between SMS and previous bleeding (0 in score 0-1; 20% in score 2; 50% in score 3; 100% in score 4); 2) Correlation between SMS and variceal grade (SMS 3 and 4 all have hanno tutti varici di F3-F4 varices); 3) 4 deaths due to rebleeding in the follow-up occurred…						The note that sclerotherapy not effective to prevent rebleeding
E. Strauss	Size of gastroesophageal varices: its behavior after the surgical treatment of portal hypertension. Rev Hosp Clin Fac Med Sao Paulo 1999; 54(6): 193-8.	F	1999	Brazil	Randomized trial	73	No	Varices according to place and diameter	Bleeding >15 days before intervention	T	6 years				DSRS (24)	EGDS (25)	PSRS (24)	Varices	Esophageal varices after intervention: 1) DSRS: disappeared 29%, reduced 54%, stable 13%, increased 4%: 2) EGDS: disappeared 12%, reduced 60%, stable 8%, increased 20%; 3) PSRS: disappeared 46%, reduced 50%, increased 4%	Comment on EGDS being the intervention with least mortality and complications but also the least effective on varices
R. D. Martins	Endoscopic, ultrasonographic, and US-Doppler parameters as indicators of variceal bleeding in patients with schistosomiasis. Dig Dis Sci 2000; 45(5): 1013-8.	F	2000	Brazil	Cross-sectional	40	According to WHO Cairo 1991	-	18 without previous bleeding and 22 with previous bleeding (of whom 12 not treated with sclerotherapy and 10 con treated with sclerotehrapy)	D	-	Ultrasonography and Doppler ultrasonography	Correlations bewteen US and endoscopic parameters and bleeding	Pts with history of UBG had larger PV (but not SV) and PP thickness, and more frequent gastropathy and fundal varices. PV diameter > 13mm has OR=12 of previous bleeding. Better indicators of (previous) bleeding were "gastropathy + red sign" followed by "PV>13mm + size of varices", "size of varices + gastropathy" and "size of varices + red sign".						Hyperdynamic state on Doppler US
R. Maurizio	Results of sclerotherapy for bleeding esophageal varices in patients with schistosomal liver disease. A retrospective study. Hepatogastroenterology 2000; 47(32): 424-8.	A	2000	Uganda	Cohort	34	Grading mentioned but system indicated in the anstract	-		D+T	10 months	Ultrasonography	Correlation between PPF grade, and variceal grade	Correlation between grade of PPF and grade of EV and "red sign"	Sclerotherapy			Rebleeding and varices	Obliteration achieved in 82% of cases; within the mean 10 months follow-up, rebleeding occurred in 4 cases (12%) of which was fatal in two cases
A. A. Ferraz	[Splenectomy plus left gastric vein ligature and devascularization of the great curvature of the stomach in the treatment of hepatosplenic schistosomiasis. Postoperative endoscopic sclerosis is necessary?]. Arq Gastroenterol 2001; 38(2): 84-8.	F	2001	Brazil	Case-control	80	According to Coelho 1971	-	With previous bleeding	T	30 months				Splenectomy + left gastric vein ligation + devascularization of the gastric greater curvature +/- ligation of vastric varices if present, FOLLOWED by sclerotherapy (36)	Splenectomy + left gastric vein ligation + devascularization of the gastric greater curvature +/- ligation of vastric varices if present, NOT FOLLOWED by sclerotherapy (44)		Clinical parameters and mortality	Eradication of oesophageal varices significantly more effective in #1 vs #2 (52% vs 18%); rebleeding rate not different (25% in #1 vs 16% in #2); overall mortality not different (5.5% in #1 vs 4.5% in #2). (Fundal gastric varices present in 40% of patients, treated with suture)	They descrobe that thheir approach in pts with bleeding is splenectomy + left gastric veing ligation + devascularization of the greater gastric curvature + sclerotherapy and legature of gastric varices if present (instead of azygoportal devascularization which has high surgical risk)
A. A. Ferraz	Surgical treatment of schistosomal portal hypertension. Int Surg 2001; 86(1): 1-8.	A	2001	Brazil	Cohort	111	Grading mentioned but system indicated in the anstract	-	With history of bleeding and varices on endoscopy	T	30 months				Splenectomy + left gastric vein ligation + devascularization of the gastric greater curvature + sclerotherapy			Clinical parameters and mortality	Rebleeding rate 14%; portal thrombosis 13%, global mortality 5%. Gastric varices were present in 47%, and were treated with suture and eradicated in 75% of cases.
A. Widman	Portal thrombosis: late postoperative prevalence in Mansoni's schistosomiasis. Hepatogastroenterology 2003; 50(53): 1463-6.	A	2003	Brazil	Cohort	168	No	-		T	Not stated in the abstract				DSRS (14)	EGDS (62)	No intervention (92)	Ascitis and portal vein thrombosis	Portal vein thrombosis occurred in 5% of non-operated, 50% in #1 and 19% in #2. No ascitis
V. A. Melo	Splenic artery ligation and distal splenorenal shunt in schistosomiasis. J Surg Res 2004; 121(1): 108-11.	F	2004	Brazil	Randomized trial	30	No	-	With previous bleeding	T	2 years				DSRS (15)	DSRS + splenic artery ligation (15)		Clinical parameters and mortality	Compared with pre-treatment time-point (Comparison between #1 and #2 not performed): spleen size reduction and increase in leukocytes and platelets significantly more in #2 than in #1; oesophageal varices were reduced in 80% of patients in both groups; no episodes of portal encephalopathy, no mortality. Portal thromobosis occurred in just 1 pt in #1 with bleeding.	The comment that ligature of the splenic artery may be beneficial especially when there is evident hypersplenism
N. Dowidar	Endoscopic sclerotherapy of oesophageal varices due to hepatosplenic schistosomiasis. A randomized controlled trial evaluating the effect of adjuvant propranolol therapy. J Egypt Soc Parasitol 2005; 35(3): 773-86.	A	2005	Egypt	Randomized trial	40	Not indicated in the anstract	-	With previous bleeding	T	2 years				Sclerotherapy (20)	Sclerotherapy + Propranolol 40 mg TID administered till variceal eradication (20)		Rebleeding and varices	In #2 needed less sessions to achieve obliteration compared to #1 (8 vs 11) but increased varices recurrence (25% vs 13%); no difference in rebleeding rate (30% vs 25%) and mortality between groups
R. de Cleva	Postoperative portal vein thrombosis in patients with hepatosplenic mansonic schistosomiasis: relationship with intraoperative portal pressure and flow. A prospective study. Hepatogastroenterology 2005; 52(65): 1529-33.	F	2005	Brazil	Cohort	40	No	-	With previous bleeding	T	1 year				EGDS			Portal vein thrombosis	22 patients (55%) developed partial (n=19) or total (n=3) portal vein thrombosis early (5 days) after intervention. Severe symptoms only in pts with complete thrombosis; of those with partial thrombosis, 7 were asymptomatic and 12 just had fever and ascitis on ultrasound. After 1 year all were re-canalized. No mortality.	Most important compliation of EGDS is portal thrombosis and the risk is intestinal infarction. The vast majority of cases are asymtomatic and only seen when screening with US
F. G. Ferreira	[Portal congestion and thrombosis after esophagogastric devascularization and splenectomy] Rev Assoc Med Bras (1992) 2005; 51(4): 233-6.	F	2005	Brazil	Case-control	65	No	-	With previous bleeding treated with EGDS	T	1 year				EGDS			Portal vein thrombosis and Doppler ultrasound parameters	Compared group with (n=37) and without (n=28) development of portal vein thrombosis after intervention; group without thrombosis had before treatment smaller mean portal vein diameter (1.3 vs 1.5 cm) and lower portal flow velocity (19 cm/s vs 20 cm/s); portal congestion index did not differ between groups (but slightly higher in the thrombosis group)
H. M. Y. Mudawi	Endoscopic variceal sclerotherapy in patients with Symmers periportal fibroses. Trop Doct 2007; 37(3): 179-81.	F	2007	Sudan	Cohort	85	According to Homeida 1988	-	With previous bleeding and never treated before	T	1 year				Sclerotherapy at 4 weeks intervals till eradication or surgery due to uneffectiveness			Rebleeding and varices	Obliteration achieved in 93% of cases with 3-5 sessions but recurred in 6% after obliteration; rebleeding occurred in 32% of patients (40% in the first 2 weeks after the procedure and 56% afterwards); mortality rate 3.5%; failure requiring surgery in 3.5% of cases. Variceal grade pre-sclerotherapy associated with rebleeding. Most common complication was hypertensive gastropathy (20%)	They suggest to better distancing sclerotherapy sessions by 4 weeks to reduce side effects
S. M. B. d. Arruda	Duplex sonography study in schistosomiasis portal hypertension: characterization of patients with and without a history of variceal bleeding. Arq Gastroenterol 2008; 45(1): 11-6.	F	2008	Brazil	Case-control	24	According to WHO Cairo 1991	Varices according to F granding	12 without and 12 with previous bleeding; F2 or F3 varices; no previous treatment	D	-	Doppler Ultrasonography	PV flow and congestive index	Pts with history of UGB had higher PV flow velocity (26 cm/s vs 17 cm/s) but not different PV than patients without history of UGB; Congestive index lower in patients with UGB than without (0.057 vs 0.073)						As the diameter of the portal vein is the same in bleeders and non-bleeders, it is evident how the increase flow uìin portal vein causes increased pressure (and therefore reduced congestive index) exactly in tose who bled.
A. Q. Farias	Propranolol reduces variceal pressure and wall tension in schistosomiasis presinusoidal portal hypertension. J Gastroenterol Hepatol 2009; 24(12): 1852-6.	F	2009	Brazil	Cohort	13	No	-	With large varices, no previous bleeding, no contraindications to beta-blockers	T	-				Propranolol 40 mg/d titrated every 3-5 days till reduction of cardiac bpm at rest of 20% (reached at mean 60-120mg/d)			Varices	Significant reduction in variceal pressure and wall tension by 20% in 9 of 10 people with high variceal pressure
F.F. Makdissi	Portal vein thrombosis after esophagogastric devascularization and splenectomy in schistosomal portal hypertension patients. What's the real importance? Arq Gastroenterol 2009; 46(1): 50-6.	F	2009	Brazil	Cohort	115	No	-	With previous bleeding and treated with EGDS >1 month after bleeding	T	49 months				EGDS			Portal vein thrombosis	Early (10 days post-intervention) portal vain thrombosis in 52% pts (87.5% partial and 12.5% total); No correlation between any hematochemical parameter and development of thrombosis, not between development of thrombosis and incidence of rebleeding. Mesenteric thrombosis developed in 20% of patients with total portal vein thrombosis and was complete in 3% (all with also total PV thrombosis). Par…	They recommend strict follow-up in those who develop portal thrombosis to evaluate the development of mesenteric thrombosis
F. Ferreira	US doppler could predict varices progression and rebleeding after portal hypertension's surgery: Lessons from 146 esophagogastric devascularization plus splenectomy and 10 years follow-up. J Hepatol 2009; 50: S174-S.	A	2009	Brazil	Cohort	146	No	-	With previous bleeding and treated with EGDS	D	1,2,5, 10 years	Doppler Ultrasonography	Correlation between pregression of varices and PV flow over time	After EGDS pts with progression of EV have higher PV flow velocity at all follow-up time points (mean 16 cm/sec vs 13 cm/sec)						They suggest to eradicate varices in patients who have portal flow >15.5 cm/s 1 year after EGDS
F. F. Makdissi	Long-term results of esophagogastric devascularization and splenectomy associated with endoscopic treatment in schistosomal portal hypertension. World J Surg 2010; 34(11): 2682-8.	F	2010	Brazil	Cohort	97	No	Child	Treated with EGDS >1 month after bleeding followed by sclerotherapy of band ligation sessions	T	10 years (> 5 years)				EGDS followed by scleratherapy or band ligation			Rebleeding and hematochemical parameters	Minimum follow-up 5 years (of 56 with follow-up <5 years, 3 died peri-operatively and 2 for complications of EGDS – 1 sepsis and 1 variceal bleeding). 1) normalization of heaematochemical parameters (Hb, Hct, WBC, Platelets, PTT and INR); improvement of oesophageal varices (number and size - F4 from 67% to 0%; F3 from 30% to 10%; F2 from 3% to 24%; F0-1 from 0% to 65%) with 86% eradication but of…	Rebleeding pre-intervention occurs in 70% of cases, 76% of acses within one year from the previous episode. On average, the first rebleeding episode after intervention occurs 5 years after the intervention, therefore a long follow-up is needed. Follow-up also needed in patients who had varices eradicated because they can reappear and rebleed. It reports data from Ferraz 2001 which describes varic…
A. Agha	Use of the platelet count/spleen diameter ratio for the non-invasive diagnosis of esophageal varices. A validation study in patients with schistosoma-related chronic liver disease. Hepatology 2010; 52: 1080A-A.	F	2010	Saudi Arabia	Case-control	43	No	-	No previous variceal bleding and no previous treatment	D		Platelet count/spleen diameter ratio	Association with varices	Platelet count (per ul)/spleen diameter (mm) ratio <885 had 100% sensitivity and 92% specificity for presence of EV
A. A. B. Ferraz	Influence of the inversion of the portal/splenic vein diameter in the results of the surgical treatment of schistossomotic portal hypertension. Rev Col Bras Cir 2011; 38(1): 35-40.	F	2011	Brazil	Cross-sectional and cohort	169	Histology	-	With previous bleeding, varices on endoscopy, hypersplenism, operated with the described procedure	D+T	2 years	Ultrasonography	Association between US parameters and risk of post-intervention complications (rebleeding; PV thrombosis; mortality)	Pts with normal of PV/SV ratio pre-EGDS have higher incidence of PV thrombosis compared to the "inverted" group (17% vs 0%), but not rebleeding after EGDS	Splenectomy + left gastric vein ligation + devascularization of the greater gastric curvature + sclerotherapy + suture of gastric varces if present (36% of cases)			Clinical parameters and mortality	Portal thrombosis occurred in 17%, UGB in 15% and mortality was 4%. Gastric varices were present in 36% of cases and treated with suture.
M.E. Mohammed	Endoscopic sclerotherapy for bleeding oesophageal varices: Experience in Gezira State, Sudan. Clinical Medicine Insights: Gastroenterology 2011; 4: 15-9.	F	2011	Sudan	Cohort	1101	No	-	With previous bleeding; of the 1101 patients, 120 (11%) have been previously treated with splenectomy and clerotheraly was therefore done upon rebleeding	T	Duration of scletortherapy sessions (only 350 (33%) complied to follow-up till eradication of varices)				Sclerotherapy			Clinical parameters and mortality	Mortality during the sclerotherapy procedure 0.27%, and complications in 3.5%; only 33% attended the follow-up until obliteration, which required 2-6 sessions
J. Evangelista-Neto	Splenectomy and gastric vein ligature in hepatosplenic schistosomiais: effects upon esophageal variceal pressure and endoscopic risk factors of esophageal variceal bleeding. Arq Bras Cir Dig 2012; 25(1): 41-8.	F	2012	Brazil	Cohort	30	No	-	With previous bleeding; no previous treatment	T	6 months				Splenectomy + left gastric vein ligation			Varices	Within 6 months follow-up: significant reduction of large varices (from 63% to 30%) and variceal pressure but disappearance only in 3%; gastric varices present in about 50% and stable after intervention; congestive gastropathy improved (from 70% to 40%)	with EGDS alwasy better associating the ligature of the left gastric vein to avoid portal flow deviation and therefore reduction of hepatic function.
P. F. Saad	Trashepatic left gastric vein embolization in the treatment of recurrent hemorrhaging in patients with schistosomiasis previously submitted to non-derivative surgery. Arq Gastroenterol 2012; 49(4): 238-44.	F	2012	Brazil	Cohort	7	No	-	Previously treated with EGDS but rebleeding not controlled by sclerotherapy	T	1.5 years				Percutanoeus transhepatic embolization of the left gastric vein			Rebleeding	No rebleeding observed	This intervention may avoid the need for constant endoscopic follow-up and sclerotherapy sessions after EGDS
B-B. Huang	Influence of preventive surgery intervention on life quality of patients with advanced schistosomiasis. Zhongguo xue xi chong bing fang zhi za zhi 2012; 24(5): 562-6.	A	2012	China	Case-control	221	Not indicated in the anstract	-	No previous bleeding	T	3 and 5 years				Preventive pericardial disconnection (140)	No intervention (81)		Clinical parameters and mortality	Numerical data not reported in the abstract; UGB at 3 and 5 years significantly lower in #1 and also better ability to carry out daily duties and lower mortality
D.-R. Kong	Effects of propranolol or propranolol plus isosorbide-5-mononitrate on variceal pressure in schistosomiasis. World J Gastroenterol 2013; 19(26): 4228-33.	F	2013	China	Randomized trial	40	No	Child; varices according to F grading	No previous bleeding and no previous treatment	T	6 months				Propranolol at dosage to reduce heart rate of 25% or <55bpm (20) - clinician free to perform sclerotherapy in case of bleeding	Propranolol (same as Intervention #1) + isosorbide-5-mononitrate 20 mg BID (20)- clinician free to perform sclerotherapy in case of bleeding		Rebleeding	baseline variceal pressure = 25mmHg. Combined therapy induced more reduction in variceal pressure (20 mmHg vs 23 mmHg) and in a larger % of patients compared to monotherapy; variceal bleeding occurred at same ratio (n=2 patients in monotherapy; n=1 patients in combined therapy). Only one patient dropped out from the protocol due to poor tolerance for the therapy.
L.-Q Liu	Endoscopic variceal ligation in prevention from esophageal variceal hemorrhage of advanced schistosomiasis patients. Zhongguo xue xi chong bing fang zhi za zhi 2013; 25(2): 218-9.	A	2013	China	Non-randomized trial	72	Not indicated in the anstract	-	With previous bleeding	T	29 months				Variceal ligation + propranolol + spironolactone + 5 single-isosorbide dinitrate administered for 3-6 months (42)	Propranolol + spironolactone + 5 single-isosorbide dinitrate administered for 3-6 months (30)		Varices, rebleeding and mortality	Within the 2-3 years follow-up, recurrence of varices was 19% in #1 compared to 43% in #2; variceal re-bleeding was 12% in #1 compared to 37% in #2; mortality 5% in #1 compared to 23% in #2
J. Batista-Neto	Evolutional profile of the esophageal varices after splenectomy associated with ligation of the left gastric vein and sclerotherapy in schistosomal portal hypertension. Arq Bras Cir Dig 2013; 26(1): 49-53.	F	2013	Brazil	Cohort	26	No	Child	With previous bleeding	T	6, 12, 24 months				Splenectomy + ligation of the left gastric vein + devascularization of the greater gastric curvature + sclerotherpy sessions starting 45 days after ntervention at 2 weeks intervals			Rebleeding and varices	Variceal eradication obtained in 85% cases, in 15% of cases without sclerotherapy and the others with sclerotherapy, with average 3 (1-7) sessions ; re-bleeding in 17%	In the discussion it is cited a paper (Lacet et al 2007 - not found) where it is reported that sclerotherapy alone has a double rate of rebleeding compared to EGDS
S-L. Zheng	Effect of ladder ring suture of esophageal mucosa vascular combined with Nissen's fundoplication on prevention from rebleeding of patients with advanced schistosomiasis. Zhongguo xue xi chong bing fang zhi za zhi 2013; 25(4): 431-2.	A	2013	China	Non-randomized trial ?	158	Not indicated in the anstract	-	With previous bleeding	T	Not stated in the abstract				Portal azygous disconnection and ladder ring suture of the esophageal mucosa combined with Nissen's fundoplication (75)	Portal azygous disconnection only (83)		Rebleeding	Rebleeding 2.7% in #1 and 12% in #2
P-X. Liu	Endoscopic ligation in treatment of advanced schistosomiasis patients with esophageal variceal bleeding: Report of 68 cases. Zhongguo xue xi chong bing fang zhi za zhi 2013; 25(1): 112-4.	A	2013	China	Case-control ?	130	Not indicated in the abstract	-	With previous bleeding	T	Not stated in the abstract				Emergency variceal ligation (68)	Standard treatment (not further specified) (n=64)		Rebleeding	Intervention conducted to treat acute variceal bleeding episodes. Follow-up length not specified in the abstract; rebleeding rate 10% in #1 and not specified in #2 but reported as significantly higher than in #2 compared to #1
R. P. Colaneri	Splenic artery ligature associated with endoscopic banding for schistosomal portal hypertension. World J Gastroenterol 2014; 20(44): 16734-8.	F	2014	Brazil	Cohort	10	No	-	With previous bleeding >1 month before; hypersplenism	T	5 years				Ligation of splenic artery and left gastric vein +/- variceal band ligation if required 30d post-intervention			Varices and complications	9 pts (90%) had improvement, though not complete recovery, of blood cell counts; 7 (70%) had amelioration of variceal size 30 days after intervention; 7 (70%) eradicated varices by banding ligation but re-appeared in 4 pts; re-bleeding from varices occurred in 1 (10%) and 1 (10%) from congestive gastropathy. Spleen infarction occurred in 1 pt (10%) with good outcome just with pain killlers.	Pilot study derived from their observation that during EGDS the pivotal step from the hemodynamic point of view is the ligature of the splenic artery before splenectomy
W. D. B. da Silva-Neto	Late results of esophagogastric devascularization and splenectomy associated with endoscopic treatment in patients with schistosomiasis. Arq Bras Cir Dig 2015; 28(3): 197-9.	F	2015	Brazil	Cohort	12	No	Varices according to F granding	Treated with EGDS followed by sclerotherapy after bleeding episode	T	12 years (>5 years)				EGDS followed by sclerotherapy if required as assessed by endoscopy follow-up at 1, 3, 6, 12 months and the annually			Rebleeding and varices	50% pts had oesophageal varices eradicated and all other pts had F1 varices; no re-bleeding recorded
J. Richter	Severe liver fibrosis caused by Schistosoma mansoni: management and treatment with a transjugular intrahepatic portosystemic shunt. Lancet Infect Dis 2015; 15(6): 731-7.	F	2015	Germany	Case report	1	Not mentioned	-	With history of endoscopic treatment with band ligation for variceal bleeding and of hypersplenism	T	3 years				TIPS			Encephalopathy	Pre-TIPS the patient had splenomegaly, thrombocytopenia, leukopenia, anaemia, increased INR and PTT, and large varices. Post-TIPS there was regression of grade 1 varices; no information on spleen size and haematological parameters are provided. One episode of hepatic encephalopathy occurred, concomitant to acute viral gastroenteritis. TIPS needed revision due to displacement after 10 months.
W. El Moghazy	Long-term outcome after liver transplantation for hepatic schistosomiasis: a single-center experience over 15 years. Liver Transpl 2015; 21(1): 96-100.	F	2015	Saudi Arabia	Cohort	14 (3 with viral hepatitis coinfection)	No	-		T	5 years				Transplant			Splenomegaly and mortality	3 died (1 due to accident, 1 due to sepsis, 1 due to disseminated intravascular coagulation). Survival rate 75% (comparable with survival after transplant for other causes). All pts maintain splenomegaly after transplant; thrombocytopenia ameliorates after transplan only temporarily.
C. M. Costa Lacet	Schistosomal portal hypertension: Randomized trial comparing endoscopic therapy alone or preceded by esophagogastric devascularization and splenectomy. Ann Hepatol 2016; 15(5): 738-44.	F	2016	Brazil	Randomized trial	47	According to WHO Cairo 1991	-	With previous bleeding 20-60 days before; no previous treatment	T	3 years				Sclerotherapy - sessions every 2-6 weeks for 2-5 times (25)	EGDS followed by sclerotherapyafter 2 months - sessions every 2-6 weeks for 2-5 times (22)		Rebleeding and varices	Already at 2 years, rebleeding rate was 29% in #1 compared tp 9% in # 2; rebleeding at the end of the follow-up was 36% in #1 vs 9% in #2. Post-interventions ther are varices of all sizes in #1 but only small or medium in #2. Overall mortality 2% (1 pt) in #2. Portal vein thrombosis (partial and asymptomatic) occurred in 45% in #2.	It cites Ferraz 2001 and sakai 1990 (no full text available) reporting that after sclerotherapy only the efficacy is 54-82%, with re-appearance of the varices after eradication of 62% and rebleeding in 46%. Problems with compliance with sclerotherapy sessions.
S.E.A. Mohammed	Mortality and rebleeding following variceal haemorrhage in liver cirrhosis and periportal fibrosis. World J Hepatol 2016; 8(31): 1336-42.	F	2016	Sudan	Cohort	53	According to Homeida 1988	-	Acute bleeding independent of being it firts episodeor recurrence	T	5 days and 6 weeks				Terlipressin followed by variceal sclerotherapy (45) or band ligation (8) depending on availability; management of gastric varices (9)			Rebleeding and mortality	At 5 days, rebleeding in 3%; at 2 weeks rebleeding in 5%; at 6 weeks rebleeding 32%. At 5 days mortality 0%; at 6 weeks mortality 10%	5% did not present to sclerotherapy sessions; other patients did present but on a very irregular basis (unfortunatly this was not included among the factors influencing rebleeding and mortality)
S. Grieco	Portal Hypertension Related to Schistosomiasis Treated With a Transjugular Intrahepatic Portosystemic Shunt. J Clin Gastroenterol 2016; 50(7):608-10.	F	2016	Italy	Case report	1	No	-	Wth hypersplenism and previous band ligation endoscopic treatment of varices but re-bleeding	T	Not stated				TIPS			Encephalopathy	Pre-TIPS the patient has splenomegaly, thrombocytopenia, leukopenia, anaemia, slightly increased INR, and moderate ascites. Post-TIPS there was no immediate episode of hepatic encephalopathy.
X-D. Xu	Ratio of platelet count/spleen diameter predicted the presence of esophageal varices in patients with schistosomiasis liver cirrhosis. Eur J Gastroenterol Hepatol 2016; 28(5): 588-91.	F	2016	China	Cohort	95	No	-	No previous treatment	D		Platelet count/spleen diameter ratio	Association with varices	Platelet count (per ul)/spleen diameter (mm) ratio <1004 had 85% sensitivity and 83% specificity for presence of EV
R. P. Colaneri	Laparoscopic Treatment of Presinusoidal Schistosomal Portal Hypertension Associated With Postoperative Endoscopic Treatment: Results of a New Approach. Surg Laparosc Endosc Percutan Tech 2017; 27(2): 90-3.	F	2017	Brazil	Cohort	10	No	-	With previous bleeding >1 month before, +/- followed by band ligation	T	7 years				Laparoscopic splenic artery ligation as close as possible to the celiac trunk + laparoscopic ligation of the left gastric vein + band ligation if required upon endocopy after 1 month			Varices and complications	All had improvement, though not complete recovery, of blood cell counts; 6 (60%) had amelioration of variceal size; 8 (80%) eradicated varices by banding ligation but re-appeared in 4 pts; re-bleeding occurred in 2 (20%). Spleen infarction occurred in 1 pt (10%) with good outcome.
W.B. Da Silva Neto	Portal pressure decrease after esophagogastric devascularization and splenectomy in schistosomiasis: Long-term varices behavior, Rebleeding rate, and role of endoscopic treatment. Arq Gastroenterol 2018; 55(2): 170-4.	F	2018	Brasile	Cohort	36	No	-	With previous bleeding, treated with EGDS followed by endoscopic treatment	T	10 years (> 5 years)				EGDS followed by scleratherapy or band ligation			Rebleeding and varices	In all patients there was a reduction in portal pressure post-operatively (in 58% of cases of <30% and in 42% of cases of >30%); 89% had reduction of the size of varices at 1 month, which was higher in those with higher reduction in portal pressure, however a recurrence was observed later on in 55% with no relation with the post-op reduction in PV pressure, with 11% rebleeding rate 8also not rela…
C.J. Ede	Surgical portosystemic shunts versus devascularisation procedures for variceal bleeding due to hepatosplenic schistosomiasis. Cochrane Database Syst Rev 2018; 8: CD011717-CD.	F	2018	Brazil (Raia 1994) and Egypt (Gawish 2000)	Meta-analysis	154	No (Gawish)	Child (Gawish)	Previous bleeding (both)	T	Ref to original papers				DSRS (62)	EGDS (60)	PSRS (32)	Clinical parameters and mortality	Low quality evidence. Non significant differences were found when shunts (together #1 and #3) were compared to #2. When only #1 compared to #2, significant lower re-bleeding (2/60 vs 7/46) rate but more hepatic encephalopathy (7/60 vs 0/46) after #1; no significant differences in mortality (4/60 vs 2/46)
M. Mohammed	Noninvasive prediction of the oesophageal varices grade (size) in sudanese patients with periportal fibrosis. Int J Gastroenterol 2018; 2(2):28-33	F	2018	Sudan	Cohort	100	According to Homeida 1988	-	Never treated before independently of previous bleeding (41%) or not. Mean PV diameter=1.7cm	D	-	Ultrasonography and platelet count	Correation between US parameters and platelet count and variceal grade	SMS, platelet count, PV and PPF grade associated with presence of EV SMS>=2 has 95% senitivity but only 58% specificity for the presence of large EV
C. Kraef	Transjugular Intrahepatic Portosystemic Shunt (TIPS) for primary and secondary prophylaxis of variceal bleeding in hepatic schistosomiasis. Trav Med Infect Dis 2019; 30:130-2.	F	2019	Germany	Case report	3	No	Child	Pt1: previous bleeding and treatment with variceal band ligation + calvedilol. Unclear coinfection with HBV. Pt2: previous bleeding and treatment with variceal band ligation. Pt3: no previousbleding; previous treatment with variceal band ligation.	T	Pt1 9 months, Pt 2 24 months, and Pt3 48 months				TIPS			Encephalopathy	Pt1: Pre-TIPS the patients had grade II/III varices. Post-TIPS no further bleeding and occurrence of 2 episodes of mild hepatic encephalopathy. No information on spleen size and haematochemical parameters Pt2: Pre-TIPS the patient had splenomegaly and pancytopenia and grade III varices. Post-TIPS regression of varices, no episodes of rebleeding and no episodes of hepatic encephalopathy were obser…
J. Liu	Transjugular Intrahepatic Portosystemic Shunt Placement in Patients with Schistosomiasis-Induced Liver Fibrosis. Cardiovasc Intervent Radiol 2019; 42(12): 1760-70.	F	2019	China	Case-control	20	No	-	16 with previous bleeding (7 from oesophagus and 9 from stomach; 9 previous EGDS and 12 previous variceal ligation); 4 with refractory ascitis. But no previous bleeding	T	15 months				TIPS			Clinical parameters and mortality	Pre-TIPS, in those with UGB, in 7 bleeding was from oesophageal and in 9 from gastric varices; these were embolized during TIPS procedure; mean spleen size increased; mean prothrombin time moderately increased, mean platelet count normal Post-TIPS hepatic encephalopathy occurred in 25% (5/20) of patients, UGB in 15% (3/20; not specified if from oesophageal or gastric varices); mortality was 15% (…
E. Sinkala	Propranolol Reduces Portal Vein Diameter in Schistosomal Liver with Portal Hypertension: A Prospective Cohort Study. Am J Trop Med Hyg 2020; 102(4):832-7.	F	2020	Zambia	Cohort	85	No	-	With previous bleeding or splenomegaly; with varices on endescopy	T	6 months				Propranol at dosage to reduce heart rate to <60 bpm			Reduction of PV diameter and rebleeding	8 patients (9%) had rebleeding and 1 patient died from it (had poor compliance with therapy); portal vein diameter significantly reduced from 12 to 10 mm; splenomegaly was not affected. Overall compliance with beta-blocker 75%

## Sheet: DIAGNOSTIC STUDIES DETAILS
	ASSOCIATION WITH CLINICAL PARAMETERS (varices and/or bleeding)
First author	Year	PV diameter	PV velocity	PV flow	SV diameter	SV velocity	SV flow	Spleen size	PPF	Platelets	Platelets/spleen	Notes
M. F. Abdel-Wahab	1992								Y
J. Richter	1992	Y			Y			N				Normalized by subject's height
J. Richter	1992								Y
M. F. Abdel-Wahab	1993	Y			Y			Y*	Y			* clinically assessed
A.L. Domingues	1993								Y
I. A. Eltoum, T. E. Taha, A. M. Saad, S. M. Suliman, J. L. Bennett, T. E. Nash and M. M. Homeida	1994	Y*			Y**			Y	Y			* not in the multivariable model; ** inconstant depending on the multivariable model
J. Richter	1998											Only SMS score evaluated, not the single parameters
R. Maurizio	2000								Y
R. D. Martins	2000	Y	N	N	N	N	N	N*	Y			* also spleen volume not associated
S. M. B. d. Arruda	2008	N	Y		N	N		N
F. Ferreira	2009		Y
A. A. B. Ferraz	2011											Only inversion of the PV/SV ratio evaluated, not single parameters
M. Mohammed	2018	Y			N			N	Y	Y
A. Agha	2010							Y*		Y	Y	* not in the multivariable model
X-D. Xu	2016	N	N		N	N		Y*		N	Y
PV=portal vein
SV=splenic vein
Spleen size=bipolar in not differently indicated
PPF=peri-portal fibrosis
Y=yes
N=no
